# Supplementary material for: Similarity Estimation Between DNA Sequences Based on Local Pattern Histograms of Binary Images
Source: Genomics Proteomics Bioinformatics. 2016 Apr 27;14(2):103–12. doi: 10.1016/j.gpb.2015.09.007 (PMC4880953; doi:10.1016/j.gpb.2015.09.007)
Supplement: Supplementary Table S1 — The occurrence frequencies of all the tri-nucleotides detected in each species. [file mmc5.xls]

## Sheet: count-3mer-all
Table S1 The occurrence frequencies of all the tri-nucleotides detected in each species
Species	Tri-nucleotide
	AAA	AAC	AAG	AAT	ACA	ACC	ACG	ACT	AGA	AGC	AGG	AGT	ATA	ATC	ATG	ATT	CAA	CAC	CAG	CAT	CCA	CCC	CCG	CCT	CGA	CGC	CGG	CGT	CTA	CTC	CTG	CTT	GAA	GAC	GAG	GAT	GCA	GCC	GCG	GCT	GGA	GGC	GGG	GGT	GTA	GTC	GTG	GTT	TAA
Human	523	491	210	378	447	515	119	412	179	281	176	160	368	370	163	331	460	453	200	416	462	623	142	543	124	154	80	78	523	419	180	319	204	171	129	114	206	271	54	179	123	152	72	82	153	107	56	102	415
Pygmy chimpanzee	534	495	210	409	445	502	119	406	174	281	174	154	387	353	171	374	467	427	195	402	462	622	135	541	121	131	77	90	534	403	173	303	205	154	126	117	186	266	52	170	124	137	53	87	162	106	48	111	442
Common chimpanzee	528	487	204	404	438	507	118	409	180	278	175	145	384	364	173	359	459	414	199	403	444	620	142	552	125	137	77	87	539	399	177	324	205	166	125	128	195	259	50	180	123	143	58	88	155	103	55	100	431
Gorilla	514	480	204	388	421	501	118	397	175	271	168	159	374	382	174	332	451	441	194	394	466	596	135	515	112	142	77	87	523	401	183	304	204	154	124	132	191	258	45	186	123	142	71	89	164	109	70	98	417
Gibbon	516	513	209	358	437	514	146	395	174	273	162	139	357	376	157	313	467	459	194	407	494	607	169	530	128	169	106	89	509	390	201	310	209	158	124	122	214	293	50	193	124	181	91	87	156	107	60	87	404
Baboon	507	555	203	395	475	500	118	458	171	272	157	134	394	379	162	315	509	430	194	403	488	566	135	486	113	135	96	83	506	373	188	341	213	168	109	107	189	266	50	172	129	140	103	102	145	97	64	114	431
Bornean orangutan	495	517	205	355	448	520	137	405	178	281	164	141	316	371	159	314	472	481	195	409	488	672	150	578	128	157	78	80	517	419	198	294	203	168	135	113	208	296	50	171	122	158	77	77	136	108	56	90	402
African green monkey	532	529	185	419	485	514	101	443	181	248	155	137	410	376	179	344	500	460	179	410	462	546	126	478	103	131	67	66	551	370	170	330	195	159	120	130	187	223	37	186	121	128	92	87	133	105	51	92	438
Cat	559	444	239	483	483	380	143	403	216	280	171	193	478	392	251	427	413	398	197	415	387	359	126	431	115	96	80	115	537	298	165	322	246	163	153	163	182	249	30	185	164	123	103	96	228	115	77	129	507
Dog	506	409	215	483	396	327	157	417	182	253	186	194	484	395	221	463	384	316	186	396	314	356	118	406	117	103	79	141	505	314	160	372	223	158	147	170	191	202	56	180	170	115	88	108	231	100	86	141	501
Wolf	503	402	221	486	387	332	160	411	188	261	183	185	489	389	216	475	382	314	182	408	327	352	116	400	117	101	80	144	496	314	165	365	224	160	142	168	201	204	56	186	166	126	99	109	240	94	82	140	503
Pig	671	506	214	527	522	390	147	421	200	295	176	181	496	405	199	439	493	411	210	432	405	346	106	384	117	85	77	123	537	257	130	271	237	157	141	152	226	218	44	141	161	98	66	84	226	72	80	107	517
Sheep	578	474	228	535	444	381	111	395	194	271	181	191	524	371	234	481	466	351	195	431	393	360	103	407	110	88	73	69	490	307	157	289	241	162	144	161	207	206	34	140	167	103	57	87	201	96	51	124	530
Cow	583	452	235	527	431	361	120	384	199	293	181	189	510	354	192	449	464	313	202	385	382	360	113	387	118	91	72	75	514	308	154	299	240	170	142	136	199	211	25	175	155	106	70	92	179	113	62	121	510
Buffalo	564	465	232	521	459	362	114	370	185	281	178	190	472	372	214	441	484	357	198	397	391	369	109	391	107	100	79	68	487	292	162	306	238	157	137	135	211	230	38	175	159	124	88	95	181	97	71	125	496
Tiger	581	410	232	483	446	367	158	396	191	281	174	188	490	377	233	410	413	397	192	393	389	416	131	421	130	97	73	151	484	314	199	313	225	165	135	164	192	261	34	195	159	143	117	98	231	119	92	148	487
Leopard	551	420	224	473	470	363	155	399	199	280	177	185	474	371	228	427	426	410	197	383	386	408	128	405	122	93	74	149	498	325	180	324	227	167	141	157	178	249	44	199	158	132	117	109	248	130	87	124	464
Indian rhinoceros	570	508	218	493	547	427	106	422	194	278	176	159	460	429	238	438	490	432	207	485	431	411	108	425	114	93	70	77	548	319	123	296	225	153	130	159	181	229	35	147	151	107	70	83	204	97	56	103	504
White rhinoceros	591	507	214	472	521	427	161	427	183	291	166	157	492	425	182	407	501	469	190	458	446	401	101	420	113	142	82	83	543	309	139	309	229	162	133	141	216	239	38	162	155	108	72	84	160	89	64	117	463
Harbor seal	549	474	236	457	494	407	205	417	211	283	185	176	452	413	221	370	441	425	207	454	392	392	112	436	128	112	80	156	545	290	167	279	252	183	152	156	217	220	32	168	181	118	83	99	247	103	83	107	474
Gray seal	549	469	236	459	489	411	192	404	213	287	178	190	444	412	219	385	439	411	218	455	391	389	114	442	127	116	80	148	543	289	170	280	254	180	145	157	219	219	39	176	174	118	90	91	247	112	83	92	471
African elephant	514	442	231	513	398	370	170	449	217	248	187	186	553	380	200	471	421	313	179	423	372	297	84	387	109	127	61	91	569	280	167	373	247	144	136	178	213	176	35	190	157	120	81	108	204	114	57	122	518
Asiatic elephant	539	443	225	522	416	369	180	472	217	252	189	184	551	383	179	452	414	344	181	401	356	291	87	399	111	128	61	103	591	280	163	371	245	153	137	160	215	181	36	174	152	110	78	113	202	103	69	134	531
Black bear	523	386	245	484	376	309	148	401	214	290	189	190	452	399	249	414	406	307	205	389	349	345	110	382	121	94	85	134	517	305	185	351	242	159	154	182	219	219	67	208	172	133	125	102	232	126	140	121	467
Brown bear	507	374	244	461	375	296	229	412	213	289	190	205	410	384	242	426	396	356	203	378	330	316	103	399	127	151	83	144	514	319	193	343	239	171	172	179	256	213	56	218	181	136	106	101	250	123	146	129	444
Polar bear	515	375	245	457	378	304	224	401	211	287	195	211	405	372	240	432	398	358	206	376	337	318	104	399	124	153	83	142	510	306	192	340	237	161	173	191	254	217	58	210	186	138	110	100	250	128	147	132	442
Rabbit	536	421	216	519	402	368	132	417	220	295	178	199	454	369	216	485	436	365	209	358	370	453	113	462	100	111	69	96	514	377	154	397	230	178	152	166	196	240	35	204	161	135	80	87	191	112	68	115	491
Hedgehog	603	313	220	751	324	253	131	340	205	264	173	198	798	339	238	786	353	218	175	359	224	269	69	308	95	106	52	69	470	223	132	381	232	121	125	210	207	163	33	182	138	79	60	115	217	84	70	149	699
Norway rat	632	491	223	552	452	371	97	381	195	263	180	156	444	399	196	512	511	302	180	430	406	377	95	421	115	71	64	66	510	297	118	322	249	166	121	143	152	213	26	145	160	95	63	79	161	94	57	98	507
Vole	562	466	224	478	442	398	124	369	201	266	181	184	427	430	198	386	472	361	198	432	431	381	116	458	125	87	81	95	504	336	144	298	228	177	138	143	166	239	41	151	157	129	90	84	182	107	68	116	468
Squirrel	526	429	219	527	362	311	87	439	183	245	167	188	501	366	205	544	385	260	157	403	303	325	79	425	83	76	54	69	485	330	157	450	232	155	119	157	155	167	28	190	158	89	53	91	170	94	58	155	559
[truncated: 15 more columns]
